# Supplementary material for: Epidemiological, Genetic, and Phenotypic Characteristics of Non-Typhoidal Salmonella in Young Children, as Obtained from a Tertiary Hospital in Guangzhou, China
Source: Microorganisms. 2023 Sep 28;11(10):2433. doi: 10.3390/microorganisms11102433 (PMC10609151; doi:10.3390/microorganisms11102433)
Supplement: Supplementary file 1 [file microorganisms-11-02433-s001.zip]

Archive with 3 entries (3 files):
- Supplementary Excels S1-S3.xls
- Supplementary Figure S1.pdf
- Supplementary Tables S1-S3.pdf
